# Supplementary material for: Study of the Relationship between Pulmonary Artery Pressure and Heart Valve Vibration Sound Based on Mock Loop
Source: Bioengineering (Basel). 2023 Aug 20;10(8):985. doi: 10.3390/bioengineering10080985 (PMC10451642; doi:10.3390/bioengineering10080985)
Supplement: Supplementary file 1 [file bioengineering-10-00985-s001.zip]

Archive with 1 entries (1 files):
- bioengineering-2548545-supplementary.pdf
